# Supplementary material for: Targeted Single-cell Isolation of Spontaneously Escaping Live Melanoma Cells for Comparative Transcriptomics
Source: Cancer Res Commun. 2023 Aug 11;3(8):1524–37. doi: 10.1158/2767-9764.CRC-22-0305 (PMC10416804; doi:10.1158/2767-9764.CRC-22-0305)
Supplement: Supplementary Table 2 — shows Transcript counts for common housekeeping genes, with cells excluded from the study due to low housekeeping expression highlighted in yellow [file crc-22-0305-s11.xlsx]

## Sheet: Sheet4
Supplementary Table 2 - Tearle et al. Cancer Research Communications 2023
Transcript counts for common housekeeping genes, with cells excluded from the study due to low housekeeping expression highlighted in yellow.
geneName	A1-101	A1-102	A1-103	A1-105	A1-109	A1-111	A1-115	A1-73	A1-94	A1-97	A1-98	A1-99	A2-58	A2-59	A2-60	A2-62	E1-128	E1-134	E1-16	E1-54	E1-64	E2-06	E2-07	E2-11	E2-13	E2-17	E2-24	Es1-117	Es1-119	Es1-121	Es1-124	Es1-126	Es1-127	Es1-132	Es1-46	Es1-49	Es1-78	Es2-30	Es2-32	Es2-36	Es2-37	Es2-55	Es2-68
PPIA	22365	28781	18675	19337	17073	21644	9882	34296	18171	19533	19817	27909	8658	1095	1294	0	9331	8393	16772	11412	20354	10348	11820	7613	14323	8719	20497	20819	7075	19176	13065	9076	11772	8341	16495	14347	12997	663	6669	4	0	0	60596
B2M	18712	17880	28367	15745	20499	20719	12430	96602	17315	8893	12558	24991	10334	830	1119	0	8504	8753	9195	7932	11351	9098	7285	2520	23764	8688	16810	16461	6847	12494	9669	5337	5942	5449	14330	9921	9983	465	6615	346	2	13	46616
GAPDH	12613	16656	25820	11825	7946	17792	11735	17991	11410	8294	15272	20789	2806	204	111	449	2275	4475	13387	5085	3860	1775	5763	1473	3613	13750	10204	9726	2497	8302	3839	16742	8952	17233	8009	9332	11297	497	2445	0	0	0	9865
ACTB	12585	21080	27295	9937	9235	23144	9109	21384	22303	6003	16501	25958	923	326	66	0	5869	4287	9709	1860	5581	3345	1749	716	1550	3087	5224	10440	2748	4165	4649	10866	19106	12107	6881	5266	19907	0	1350	2	12	17	6506
RPLP1	3721	5368	6673	4579	3701	5296	3874	10820	4817	5943	3917	6847	13343	1664	1488	0	5473	6655	3364	5903	15522	14538	12927	11820	22194	11695	9227	3399	4248	4169	10340	6504	10315	5874	5716	4401	5257	8	4341	73	319	0	11871
RPLP0	2947	4710	5467	4223	4068	3770	2846	2732	3838	3940	4183	5597	8283	712	517	1	4461	3844	4078	2936	8473	6147	7353	5622	5736	4294	3887	2754	3004	1962	4802	5444	6198	1943	3756	2614	3105	2	3350	33	1	561	9927
RPL13A	2318	2537	4103	2865	2378	2785	1661	5915	2748	3692	3264	3653	13027	1307	955	0	5626	3949	3281	3373	8374	8837	6051	2843	8436	5035	5122	1493	2312	1585	5777	7781	5811	3772	2206	1807	3596	103	2149	1	632	0	4232
YWHAZ	5543	4759	4869	6536	6319	4391	2918	14536	3946	4080	6291	7206	2481	326	326	0	3915	1577	6693	2391	1883	803	2279	1966	583	681	4667	2836	1873	2861	3606	2753	4415	1975	2150	3356	4968	2	1062	2	1	3	12685
UBC	2802	3941	6694	3619	3056	4724	3884	5535	6032	1630	8198	6897	412	18	292	810	2776	3388	6981	1119	1850	562	1763	241	4556	1693	3991	1076	1238	1509	3602	2947	4476	5428	1930	1435	6051	5	267	0	80	2	5004
PGK1	1783	3092	3349	3461	1902	3360	2259	4974	1701	1729	4009	2407	1024	1	0	0	1134	2623	1935	866	1613	314	1458	323	6	652	1448	1837	967	1096	1101	87	3727	11736	1655	1161	2274	0	808	1	9	0	2174
RPLP2	671	1220	1369	832	965	1202	761	1028	1014	1173	1109	1774	2770	282	228	143	2028	952	839	790	2930	2230	2027	810	6723	1528	1622	950	996	1110	1190	189	1862	1089	1048	853	1340	248	940	2	359	1	3098
TFRC	3165	1175	283	1620	536	1620	173	3801	253	779	1968	602	70	0	29	8	1360	854	5575	0	780	73	727	864	0	1547	3373	805	840	565	2194	23	522	1185	197	104	1073	6	1010	0	0	0	3001
RPL30	505	733	607	581	413	527	437	1214	523	639	582	859	2583	182	113	151	1040	595	485	786	2027	1517	1927	1053	4133	1328	1273	378	417	319	645	695	864	561	629	492	875	22	617	0	26	0	1291
PSMC4	1031	1528	2231	1032	466	1228	1375	1878	873	349	1724	712	56	77	0	0	882	410	1223	26	648	131	24	32	1	0	1360	347	340	546	173	247	990	433	264	174	1257	2	8	0	0	37	0
TUBB	1457	3453	715	206	125	2227	262	198	1371	222	182	866	150	2	88	0	389	895	782	58	1455	286	13	63	0	3	172	1065	599	1026	437	0	942	264	1494	734	320	0	612	1	0	0	523
GUSB	1351	701	753	896	779	1457	591	948	1060	591	1175	2503	170	176	1	0	2	208	256	3	731	0	224	98	0	376	224	339	509	266	119	305	643	265	1262	525	446	0	429	0	0	0	1296
SDHA	777	440	673	247	1312	1157	809	30	232	36	1062	204	0	0	0	0	408	438	643	39	247	0	324	10	0	451	286	98	187	190	377	6	844	157	208	211	797	0	80	0	0	0	309
HPRT1	70	903	416	155	487	483	374	0	541	205	588	950	0	0	0	0	75	2	112	6	141	0	3	98	2	0	248	14	144	294	36	1	523	436	152	221	594	0	5	1	1	0	62
PUM1	331	205	107	364	128	358	92	393	20	509	239	81	216	0	0	0	240	217	364	164	575	18	262	58	0	132	0	45	256	78	263	60	495	206	274	97	185	0	40	1	0	0	682
HMBS	277	154	755	404	81	159	680	393	538	152	333	659	0	0	6	0	148	0	365	80	0	136	754	0	0	0	0	0	21	242	2	0	367	12	2	92	140	0	0	2	0	0	255
PPIH	243	198	115	49	0	182	98	70	50	99	51	205	0	0	21	1	72	103	96	68	63	106	0	0	0	0	130	47	66	74	170	21	99	84	104	289	48	0	12	0	0	0	572
TBP	77	57	13	113	0	144	89	1	0	266	55	0	118	0	0	0	0	186	0	1	252	17	0	0	0	0	0	0	45	28	0	0	0	0	83	2	25	0	52	0	0	0	20
Number of genes <10	0	0	0	0	2	0	0	2	1	0	0	1	4	9	8	18	2	2	1	4	1	3	3	3	11	6	3	2	0	0	2	5	1	1	1	1	0	16	3	19	16	18	1
% genes <10%	0	0	0	0	9.09091	0	0	9.09091	4.54545	0	0	4.54545	18.1818	40.9091	36.3636	81.8182	9.09091	9.09091	4.54545	18.1818	4.54545	13.6364	13.6364	13.6364	50	27.2727	13.6364	9.09091	0	0	9.09091	22.7273	4.54545	4.54545	4.54545	4.54545	0	72.7273	13.6364	86.3636	72.7273	81.8182	4.54545

## Sheet: Sheet3
geneName	A1-101	A1-102	A1-103	A1-105	A1-109	A1-111	A1-115	A1-73	A1-94	A1-97	A1-98	A1-99	A2-58	A2-59	A2-60	A2-62	E1-128	E1-134	E1-16	E1-54	E1-64	E2-06	E2-07	E2-11	E2-13	E2-17	E2-24	L1-117	L1-119	L1-121	L1-124	L1-126	L1-127	L1-132	L1-46	L1-49	L1-78	L2-30	L2-32	L2-36	L2-37	L2-55	L2-68
PPIA	22365	28781	18675	19337	17073	21644	9882	34296	18171	19533	19817	27909	8658	1095	1294	0	9331	8393	16772	11412	20354	10348	11820	7613	14323	8719	20497	20819	7075	19176	13065	9076	11772	8341	16495	14347	12997	663	6669	4	0	0	60596
B2M	18712	17880	28367	15745	20499	20719	12430	96602	17315	8893	12558	24991	10334	830	1119	0	8504	8753	9195	7932	11351	9098	7285	2520	23764	8688	16810	16461	6847	12494	9669	5337	5942	5449	14330	9921	9983	465	6615	346	2	13	46616
GAPDH	12613	16656	25820	11825	7946	17792	11735	17991	11410	8294	15272	20789	2806	204	111	449	2275	4475	13387	5085	3860	1775	5763	1473	3613	13750	10204	9726	2497	8302	3839	16742	8952	17233	8009	9332	11297	497	2445	0	0	0	9865
ACTB	12585	21080	27295	9937	9235	23144	9109	21384	22303	6003	16501	25958	923	326	66	0	5869	4287	9709	1860	5581	3345	1749	716	1550	3087	5224	10440	2748	4165	4649	10866	19106	12107	6881	5266	19907	0	1350	2	12	17	6506
RPLP1	3721	5368	6673	4579	3701	5296	3874	10820	4817	5943	3917	6847	13343	1664	1488	0	5473	6655	3364	5903	15522	14538	12927	11820	22194	11695	9227	3399	4248	4169	10340	6504	10315	5874	5716	4401	5257	8	4341	73	319	0	11871
RPLP0	2947	4710	5467	4223	4068	3770	2846	2732	3838	3940	4183	5597	8283	712	517	1	4461	3844	4078	2936	8473	6147	7353	5622	5736	4294	3887	2754	3004	1962	4802	5444	6198	1943	3756	2614	3105	2	3350	33	1	561	9927
RPL13A	2318	2537	4103	2865	2378	2785	1661	5915	2748	3692	3264	3653	13027	1307	955	0	5626	3949	3281	3373	8374	8837	6051	2843	8436	5035	5122	1493	2312	1585	5777	7781	5811	3772	2206	1807	3596	103	2149	1	632	0	4232
YWHAZ	5543	4759	4869	6536	6319	4391	2918	14536	3946	4080	6291	7206	2481	326	326	0	3915	1577	6693	2391	1883	803	2279	1966	583	681	4667	2836	1873	2861	3606	2753	4415	1975	2150	3356	4968	2	1062	2	1	3	12685
UBC	2802	3941	6694	3619	3056	4724	3884	5535	6032	1630	8198	6897	412	18	292	810	2776	3388	6981	1119	1850	562	1763	241	4556	1693	3991	1076	1238	1509	3602	2947	4476	5428	1930	1435	6051	5	267	0	80	2	5004
PGK1	1783	3092	3349	3461	1902	3360	2259	4974	1701	1729	4009	2407	1024	1	0	0	1134	2623	1935	866	1613	314	1458	323	6	652	1448	1837	967	1096	1101	87	3727	11736	1655	1161	2274	0	808	1	9	0	2174
RPLP2	671	1220	1369	832	965	1202	761	1028	1014	1173	1109	1774	2770	282	228	143	2028	952	839	790	2930	2230	2027	810	6723	1528	1622	950	996	1110	1190	189	1862	1089	1048	853	1340	248	940	2	359	1	3098
TFRC	3165	1175	283	1620	536	1620	173	3801	253	779	1968	602	70	0	29	8	1360	854	5575	0	780	73	727	864	0	1547	3373	805	840	565	2194	23	522	1185	197	104	1073	6	1010	0	0	0	3001
RPL30	505	733	607	581	413	527	437	1214	523	639	582	859	2583	182	113	151	1040	595	485	786	2027	1517	1927	1053	4133	1328	1273	378	417	319	645	695	864	561	629	492	875	22	617	0	26	0	1291
PSMC4	1031	1528	2231	1032	466	1228	1375	1878	873	349	1724	712	56	77	0	0	882	410	1223	26	648	131	24	32	1	0	1360	347	340	546	173	247	990	433	264	174	1257	2	8	0	0	37	0
TUBB	1457	3453	715	206	125	2227	262	198	1371	222	182	866	150	2	88	0	389	895	782	58	1455	286	13	63	0	3	172	1065	599	1026	437	0	942	264	1494	734	320	0	612	1	0	0	523
GUSB	1351	701	753	896	779	1457	591	948	1060	591	1175	2503	170	176	1	0	2	208	256	3	731	0	224	98	0	376	224	339	509	266	119	305	643	265	1262	525	446	0	429	0	0	0	1296
SDHA	777	440	673	247	1312	1157	809	30	232	36	1062	204	0	0	0	0	408	438	643	39	247	0	324	10	0	451	286	98	187	190	377	6	844	157	208	211	797	0	80	0	0	0	309
HPRT1	70	903	416	155	487	483	374	0	541	205	588	950	0	0	0	0	75	2	112	6	141	0	3	98	2	0	248	14	144	294	36	1	523	436	152	221	594	0	5	1	1	0	62
PUM1	331	205	107	364	128	358	92	393	20	509	239	81	216	0	0	0	240	217	364	164	575	18	262	58	0	132	0	45	256	78	263	60	495	206	274	97	185	0	40	1	0	0	682
HMBS	277	154	755	404	81	159	680	393	538	152	333	659	0	0	6	0	148	0	365	80	0	136	754	0	0	0	0	0	21	242	2	0	367	12	2	92	140	0	0	2	0	0	255
PPIH	243	198	115	49	0	182	98	70	50	99	51	205	0	0	21	1	72	103	96	68	63	106	0	0	0	0	130	47	66	74	170	21	99	84	104	289	48	0	12	0	0	0	572
TBP	77	57	13	113	0	144	89	1	0	266	55	0	118	0	0	0	0	186	0	1	252	17	0	0	0	0	0	0	45	28	0	0	0	0	83	2	25	0	52	0	0	0	20
