# Supplementary material for: Targeted Single-cell Isolation of Spontaneously Escaping Live Melanoma Cells for Comparative Transcriptomics
Source: Cancer Res Commun. 2023 Aug 11;3(8):1524–37. doi: 10.1158/2767-9764.CRC-22-0305 (PMC10416804; doi:10.1158/2767-9764.CRC-22-0305)
Supplement: Supplementary Table 3 — shows Differentially expressed genes for escaping vs. epithelial analysis [file crc-22-0305-s12.xlsx]

## Sheet: Escaping_vs_Epithelial
Supplementary Table 3 - Tearle et al. Cancer Research Communications 2023
Differentially expressed genes for escaping vs. epithelial analysis
EnsemblID	geneName	log2FoldChange	pvalue	padj
ENSG00000153029	MR1	23.9133	1.41653e-30	1.68638e-26
ENSG00000099250	NRP1	22.8232	1.10411e-29	6.57222e-26
ENSG00000114019	AMOTL2	21.8927	6.16352e-29	2.44589e-25
ENSG00000197020	ZNF100	22.2127	4.99384e-23	1.48629e-19
ENSG00000186792	HYAL3	21.5674	3.74734e-22	8.92242e-19
ENSG00000247317	RP11-273G15.2	22.5383	3.03281e-20	6.0176e-17
ENSG00000182648	LINC01006	21.9476	3.58546e-19	6.09784e-16
ENSG00000100290	BIK	22.1488	9.38121e-18	1.39604e-14
ENSG00000080511	RDH8	24.2458	2.6937e-16	3.56316e-13
ENSG00000027075	PRKCH	21.8197	5.65396e-14	6.73104e-11
ENSG00000154222	CC2D1B	7.43647	9.81185e-10	1.06191e-06
ENSG00000116329	OPRD1	5.02114	9.1213e-09	9.04909e-06
ENSG00000040487	PQLC2	6.28159	3.54623e-08	3.24753e-05
ENSG00000068079	IFI35	5.60604	3.96875e-08	3.28317e-05
ENSG00000166477	LEO1	4.68518	4.13671e-08	3.28317e-05
ENSG00000119280	C1orf198	5.59007	1.00342e-07	7.46605e-05
ENSG00000104812	GYS1	7.74086	1.84526e-07	0.000129223
ENSG00000196968	FUT11	6.99451	2.59428e-07	0.000171583
ENSG00000148842	CNNM2	7.76946	2.7779e-07	0.000174058
ENSG00000139437	TCHP	6.81327	3.56791e-07	0.00021238
ENSG00000140682	TGFB1I1	6.27426	4.85776e-07	0.000275389
ENSG00000103043	VAC14	5.1777	6.31885e-07	0.000341936
ENSG00000024526	DEPDC1	9.84413	7.03679e-07	0.000353699
ENSG00000080986	NDC80	7.93	7.13043e-07	0.000353699
ENSG00000067141	NEO1	6.89846	8.46616e-07	0.000403159
ENSG00000003249	DBNDD1	8.13624	9.20519e-07	0.000421492
ENSG00000165480	SKA3	7.27945	1.34479e-06	0.000571775
ENSG00000171241	SHCBP1	8.50052	1.31858e-06	0.000571775
ENSG00000142945	KIF2C	9.19261	1.39657e-06	0.000573317
ENSG00000126787	DLGAP5	9.23627	1.57405e-06	0.000604486
ENSG00000143369	ECM1	4.09877	1.57116e-06	0.000604486
ENSG00000174607	UGT8	8.32938	1.64157e-06	0.000610716
ENSG00000261061	RP11-303E16.2	6.50664	2.06762e-06	0.00074591
ENSG00000171517	LPAR3	8.18644	2.61554e-06	0.000915822
ENSG00000166133	RPUSD2	8.92693	2.81327e-06	0.000956913
ENSG00000116260	QSOX1	3.07677	5.53228e-06	0.0018295
ENSG00000282851	ENSG00000282851	6.78393	6.56627e-06	0.00211274
ENSG00000123358	NR4A1	6.30647	7.13639e-06	0.00223576
ENSG00000056972	TRAF3IP2	7.13024	1.49934e-05	0.00367509
ENSG00000088826	SMOX	6.12102	1.35069e-05	0.00367509
ENSG00000103351	CLUAP1	6.68671	1.38184e-05	0.00367509
ENSG00000117724	CENPF	5.35212	1.41889e-05	0.00367509
ENSG00000132326	PER2	5.63383	1.41627e-05	0.00367509
ENSG00000141934	PPAP2C	6.86487	1.45417e-05	0.00367509
ENSG00000155008	APOOL	7.0424	1.36526e-05	0.00367509
ENSG00000164124	TMEM144	5.63038	1.54351e-05	0.00367509
ENSG00000164125	FAM198B	7.01435	1.51708e-05	0.00367509
ENSG00000166780	C16orf45	4.84552	1.44217e-05	0.00367509
ENSG00000175879	HOXD8	7.52593	1.28387e-05	0.00367509
ENSG00000181222	POLR2A	3.76484	1.2795e-05	0.00367509
ENSG00000198951	NAGA	5.61675	1.6562e-05	0.00386608
ENSG00000121743	GJA3	6.65105	1.71601e-05	0.00392867
ENSG00000108448	TRIM16L	5.1916	1.83251e-05	0.00411623
ENSG00000143995	MEIS1	6.93651	1.93094e-05	0.00421061
ENSG00000189369	GSPT2	7.37451	1.94526e-05	0.00421061
ENSG00000118193	KIF14	8.96392	2.10117e-05	0.00446687
ENSG00000180198	RCC1	5.65832	2.57643e-05	0.00538113
ENSG00000103037	SETD6	7.25287	2.73216e-05	0.005608
ENSG00000213626	LBH	5.92972	2.84661e-05	0.00574387
ENSG00000130347	RTN4IP1	5.96166	2.95299e-05	0.00585922
ENSG00000160961	ZNF333	6.33235	3.27774e-05	0.00639696
ENSG00000105255	FSD1	7.12935	3.37529e-05	0.00648109
ENSG00000101447	FAM83D	8.86521	3.51444e-05	0.00664118
ENSG00000111199	TRPV4	7.60552	3.63428e-05	0.00676034
ENSG00000092758	COL9A3	4.74133	4.04855e-05	0.00741508
ENSG00000115414	FN1	1.14156	4.13274e-05	0.00745458
ENSG00000148773	MKI67	5.99544	4.27306e-05	0.00748099
ENSG00000184110	EIF3C	4.09755	4.22998e-05	0.00748099
ENSG00000197622	CDC42SE1	6.52627	4.39055e-05	0.00757529
ENSG00000139531	SUOX	7.22908	4.58269e-05	0.00779385
ENSG00000184857	TMEM186	7.72207	4.78585e-05	0.00802472
ENSG00000154127	UBASH3B	6.78899	4.99674e-05	0.00826197
ENSG00000132004	FBXW9	7.10293	5.15257e-05	0.00840293
ENSG00000141759	TXNL4A	-1.3015	6.02518e-05	0.00969322
ENSG00000129195	FAM64A	8.05871	6.94208e-05	0.0110194
ENSG00000159216	RUNX1	5.2797	7.50541e-05	0.0117568
ENSG00000108106	UBE2S	3.45955	7.62188e-05	0.0117842
ENSG00000176406	RIMS2	6.90737	8.45267e-05	0.0129012
ENSG00000114270	COL7A1	5.03571	8.77381e-05	0.0130783
ENSG00000127452	FBXL12	5.93117	8.92201e-05	0.0130783
ENSG00000140853	NLRC5	7.3364	9.00817e-05	0.0130783
ENSG00000213406	ANXA2P1	4.46043	8.81982e-05	0.0130783
ENSG00000080824	HSP90AA1	1.15033	9.23248e-05	0.0130848
ENSG00000082516	GEMIN5	5.47003	9.21033e-05	0.0130848
ENSG00000168298	HIST1H1E	6.24907	9.96491e-05	0.0139567
ENSG00000164663	USP49	7.77995	0.000102787	0.0142288
ENSG00000145779	TNFAIP8	6.95721	0.000113132	0.0154416
ENSG00000169499	PLEKHA2	5.21684	0.000114142	0.0154416
ENSG00000140332	TLE3	3.75961	0.000116325	0.0155601
ENSG00000135476	ESPL1	7.57401	0.00012472	0.0163164
ENSG00000136943	CTSV	4.8885	0.000123609	0.0163164
ENSG00000142910	TINAGL1	6.69014	0.000153804	0.0199026
ENSG00000174165	ZDHHC24	6.07575	0.000161388	0.0206594
ENSG00000071564	TCF3	6.31162	0.000163247	0.0206751
ENSG00000176714	CCDC121	6.70637	0.000166856	0.0209097
ENSG00000072694	FCGR2B	7.88448	0.000171448	0.0210422
ENSG00000088325	TPX2	5.74385	0.000170784	0.0210422
ENSG00000100139	MICALL1	5.06733	0.000178379	0.0213697
ENSG00000114948	ADAM23	4.4793	0.00018052	0.0213697
ENSG00000145723	GIN1	-8.06671	0.000179156	0.0213697
ENSG00000145945	FAM50B	6.73122	0.000183092	0.0213697
ENSG00000162244	RPL29	-0.909577	0.000181892	0.0213697
ENSG00000111206	FOXM1	6.7499	0.000186348	0.0215385
ENSG00000145331	TRMT10A	6.84654	0.000194736	0.0221233
ENSG00000224126	UBE2SP2	4.4174	0.000195123	0.0221233
ENSG00000135372	NAT10	4.5582	0.000199994	0.0224615
ENSG00000117713	ARID1A	3.15786	0.000201949	0.0224692
ENSG00000152620	NADK2	5.92639	0.00020564	0.022626
ENSG00000198830	HMGN2	1.95606	0.00020716	0.022626
ENSG00000090889	KIF4A	7.92504	0.000231427	0.0243817
ENSG00000105497	ZNF175	8.29011	0.000229786	0.0243817
ENSG00000183751	TBL3	5.45308	0.000226525	0.0243817
ENSG00000242299	RP11-234A1.1	-1.43468	0.000227392	0.0243817
ENSG00000170043	TRAPPC1	-1.00635	0.000238446	0.0249008
ENSG00000168389	MFSD2A	6.49595	0.000242501	0.0249701
ENSG00000260018	RP11-505K9.1	-5.4146	0.000243303	0.0249701
ENSG00000177409	SAMD9L	4.98583	0.000254235	0.025869
ENSG00000146833	TRIM4	4.00636	0.000264944	0.0267301
ENSG00000178999	AURKB	5.62995	0.000287226	0.0287347
ENSG00000079215	SLC1A3	6.72571	0.00029276	0.0288961
ENSG00000173548	SNX33	5.66575	0.000293694	0.0288961
ENSG00000103510	KAT8	5.83259	0.000303257	0.0295924
ENSG00000035499	DEPDC1B	8.06899	0.000310308	0.0300343
ENSG00000144381	HSPD1	1.35831	0.000339711	0.0323769
ENSG00000175063	UBE2C	4.59486	0.000339951	0.0323769
ENSG00000106588	PSMA2	1.94825	0.000357308	0.0335375
ENSG00000250132	RP11-359B12.2	6.65799	0.000357771	0.0335375
ENSG00000140950	TLDC1	7.08172	0.000382011	0.03553
ENSG00000104979	C19orf53	-0.836312	0.000419541	0.0381896
ENSG00000130755	GMFG	5.02288	0.000420201	0.0381896
ENSG00000189223	PAX8-AS1	-5.94013	0.00042023	0.0381896
ENSG00000168781	PPIP5K1	6.73308	0.00042804	0.0386047
ENSG00000184009	ACTG1	1.06066	0.000438025	0.0392082
ENSG00000090661	CERS4	5.95726	0.000446222	0.0393501
ENSG00000120696	KBTBD7	7.46839	0.000445666	0.0393501
ENSG00000167173	C15orf39	4.30433	0.000457717	0.0400671
ENSG00000065989	PDE4A	6.11433	0.000497476	0.0421554
ENSG00000100523	DDHD1	6.40536	0.000499279	0.0421554
ENSG00000142082	SIRT3	6.85575	0.000485354	0.0421554
ENSG00000171951	SCG2	7.24638	0.000496903	0.0421554
ENSG00000241839	PLEKHO2	4.01765	0.000489812	0.0421554
ENSG00000110958	PTGES3	0.943601	0.000519785	0.0435778
ENSG00000196865	NHLRC2	3.31236	0.000548682	0.0456787
ENSG00000247516	MIR4458HG	-2.40882	0.000593835	0.0490945
