# Supplementary material for: Targeted Single-cell Isolation of Spontaneously Escaping Live Melanoma Cells for Comparative Transcriptomics
Source: Cancer Res Commun. 2023 Aug 11;3(8):1524–37. doi: 10.1158/2767-9764.CRC-22-0305 (PMC10416804; doi:10.1158/2767-9764.CRC-22-0305)
Supplement: Supplementary Table 4 — shows Differentially expressed genes for amoeboid vs. escaping analysis [file crc-22-0305-s13.xlsx]

## Sheet: Amoeboid_vs_Escaping
Supplementary Table 4 - Tearle et al. Cancer Research Communications 2023
Differentially expressed genes for amoeboid vs. escaping analysis
EnsemblID	geneName	log2FoldChange	pvalue	padj
ENSG00000185495	RP11-504P24.3	-23.0435	2.27987e-39	2.71418e-35
ENSG00000168824	D4S234E	-23.2772	8.91312e-26	5.30554e-22
ENSG00000126861	OMG	-22.4537	2.37975e-24	9.44365e-21
ENSG00000230381	RP4-655J12.5	-21.6057	4.80637e-24	1.43049e-20
ENSG00000185614	FAM212A	-22.7251	3.66983e-21	8.73786e-18
ENSG00000163599	CTLA4	-23.0806	8.43804e-21	1.67425e-17
ENSG00000234869	RP3-439F8.1	-7.58397	9.65454e-08	0.000164196
ENSG00000006062	MAP3K14	7.26534	2.03555e-06	0.00302916
ENSG00000100234	TIMP3	1.8481	4.2886e-06	0.00567287
ENSG00000173638	SLC19A1	6.44966	5.2229e-06	0.00621787
ENSG00000176406	RIMS2	-7.34147	6.64131e-06	0.00718771
ENSG00000108691	CCL2	3.92933	7.31092e-06	0.00725304
ENSG00000159788	RGS12	-6.21133	8.97288e-06	0.00821708
ENSG00000105991	HOXA1	-7.54019	1.46396e-05	0.011994
ENSG00000225630	MTND2P28	-1.43467	1.51121e-05	0.011994
ENSG00000229604	MTATP8P2	-2.53228	2.34435e-05	0.0174435
ENSG00000196154	S100A4	3.87456	2.96911e-05	0.0207925
ENSG00000198121	LPAR1	5.41737	3.61829e-05	0.023931
ENSG00000005059	CCDC109B	-8.12577	6.25417e-05	0.0354552
ENSG00000113140	SPARC	1.94522	6.11726e-05	0.0354552
ENSG00000125386	FAM193A	-6.23234	6.01117e-05	0.0354552
ENSG00000236013	RP3-332B22.1	-8.16712	8.63224e-05	0.0467122
