# Supplementary material for: Targeted Single-cell Isolation of Spontaneously Escaping Live Melanoma Cells for Comparative Transcriptomics
Source: Cancer Res Commun. 2023 Aug 11;3(8):1524–37. doi: 10.1158/2767-9764.CRC-22-0305 (PMC10416804; doi:10.1158/2767-9764.CRC-22-0305)
Supplement: Supplementary Table 5 — shows Differentially expressed genes for epithelial vs. amoeboid analysis [file crc-22-0305-s14.xlsx]

## Sheet: Epithelial_vs_Amoeboid
Supplementary Table 5 - Tearle et al. Cancer Research Communications 2023
Differentially expressed genes for epithelial vs. amoeboid analysis
EnsemblID	geneName	log2FoldChange	pvalue	padj
ENSG00000185495	RP11-504P24.3	-22.9646	6.46318e-36	7.29952e-32
ENSG00000099250	NRP1	24.6155	2.37103e-35	1.33892e-31
ENSG00000114019	AMOTL2	23.8383	3.88925e-35	1.46417e-31
ENSG00000186792	HYAL3	23.7404	2.12838e-27	6.00947e-24
ENSG00000153029	MR1	21.9289	9.66583e-27	2.18332e-23
ENSG00000197020	ZNF100	22.9592	2.817e-25	5.30254e-22
ENSG00000230381	RP4-655J12.5	-22.5644	5.98495e-24	9.65629e-21
ENSG00000126861	OMG	-22.1135	1.05729e-21	1.49263e-18
ENSG00000247317	RP11-273G15.2	22.7804	2.65104e-21	3.32676e-18
ENSG00000168824	D4S234E	-21.8072	6.54966e-21	7.39719e-18
ENSG00000182648	LINC01006	22.3085	2.17311e-20	2.23119e-17
ENSG00000100290	BIK	23.3528	3.39115e-20	3.19164e-17
ENSG00000185614	FAM212A	-23.0373	6.61819e-20	5.74968e-17
ENSG00000027075	PRKCH	22.1826	7.5575e-15	6.09674e-12
ENSG00000114948	ADAM23	7.36027	3.6861e-10	2.77539e-07
ENSG00000040487	PQLC2	6.78678	1.45643e-09	1.02806e-06
ENSG00000116329	OPRD1	5.11901	2.62707e-09	1.7453e-06
ENSG00000242299	RP11-234A1.1	-2.24663	4.38204e-09	2.74949e-06
ENSG00000163599	CTLA4	-15.0493	1.62024e-08	9.63102e-06
ENSG00000082516	GEMIN5	7.68346	2.24235e-08	1.26626e-05
ENSG00000068079	IFI35	5.59632	2.47987e-08	1.3337e-05
ENSG00000108448	TRIM16L	6.62489	2.74176e-08	1.40752e-05
ENSG00000143369	ECM1	4.58929	4.43998e-08	2.18022e-05
ENSG00000154222	CC2D1B	6.56077	4.73347e-08	2.22749e-05
ENSG00000140682	TGFB1I1	6.60169	7.88164e-08	3.56061e-05
ENSG00000110344	UBE4A	4.44292	8.51485e-08	3.69872e-05
ENSG00000212802	RPL15P3	-1.47907	1.17451e-07	4.91293e-05
ENSG00000165480	SKA3	7.69642	2.13133e-07	8.59686e-05
ENSG00000141934	PPAP2C	8.06685	2.25683e-07	8.78918e-05
ENSG00000067141	NEO1	7.12463	2.45186e-07	9.23044e-05
ENSG00000166477	LEO1	4.31215	2.84775e-07	0.00010375
ENSG00000174607	UGT8	8.70465	3.62416e-07	0.00012791
ENSG00000119280	C1orf198	5.23574	3.96053e-07	0.000135546
ENSG00000123358	NR4A1	6.97429	4.64638e-07	0.000154342
ENSG00000103043	VAC14	5.10301	6.09272e-07	0.000196604
ENSG00000006062	MAP3K14	7.98923	8.14578e-07	0.000245753
ENSG00000080511	RDH8	14.6179	8.26864e-07	0.000245753
ENSG00000282851	ENSG00000282851	7.31075	8.1152e-07	0.000245753
ENSG00000155008	APOOL	7.83729	8.76508e-07	0.000253828
ENSG00000135677	GNS	1.6869	1.01463e-06	0.000286482
ENSG00000164125	FAM198B	7.72307	1.30331e-06	0.000350467
ENSG00000218175	AC016739.2	-1.52619	1.28688e-06	0.000350467
ENSG00000130347	RTN4IP1	6.78691	1.37204e-06	0.000360368
ENSG00000139437	TCHP	6.31313	1.7269e-06	0.000443264
ENSG00000114270	COL7A1	6.01393	1.88441e-06	0.000472945
ENSG00000168298	HIST1H1E	7.4934	2.08601e-06	0.000512161
ENSG00000139192	TAPBPL	8.20006	2.13847e-06	0.00051387
ENSG00000198951	NAGA	6.06867	2.23461e-06	0.000525785
ENSG00000225630	MTND2P28	-1.6455	2.28239e-06	0.000526067
ENSG00000100567	PSMA3	1.33924	3.0157e-06	0.000654987
ENSG00000105255	FSD1	7.9038	3.01255e-06	0.000654987
ENSG00000113140	SPARC	2.38246	2.98696e-06	0.000654987
ENSG00000104812	GYS1	6.77755	3.64181e-06	0.000761678
ENSG00000177409	SAMD9L	6.20981	3.61609e-06	0.000761678
ENSG00000056972	TRAF3IP2	7.49109	3.8609e-06	0.000792819
ENSG00000003249	DBNDD1	7.53099	3.99039e-06	0.000804776
ENSG00000142910	TINAGL1	7.99174	4.29679e-06	0.000851368
ENSG00000099282	TSPAN15	8.22183	4.45347e-06	0.000867198
ENSG00000088826	SMOX	6.33475	4.83085e-06	0.000924739
ENSG00000137818	RPLP1	-1.37206	5.24418e-06	0.000987129
ENSG00000157766	ACAN	7.81797	5.44999e-06	0.00100905
ENSG00000100234	TIMP3	1.91735	5.66231e-06	0.00103145
ENSG00000171241	SHCBP1	7.81866	6.24839e-06	0.00112015
ENSG00000196968	FUT11	6.00508	7.40364e-06	0.00130651
ENSG00000128655	PDE11A	-9.50341	7.95299e-06	0.00138186
ENSG00000132004	FBXW9	7.70249	8.14755e-06	0.00139422
ENSG00000204291	COL15A1	7.10056	8.85883e-06	0.00149331
ENSG00000163479	SSR2	1.10712	9.19512e-06	0.0015272
ENSG00000111199	TRPV4	8.02001	9.68154e-06	0.00158469
ENSG00000143367	TUFT1	7.56567	1.02909e-05	0.00166036
ENSG00000166133	RPUSD2	8.21803	1.18506e-05	0.00188508
ENSG00000221983	UBA52	-1.33924	1.22628e-05	0.00192355
ENSG00000116260	QSOX1	2.89698	1.33687e-05	0.00203736
ENSG00000129675	ARHGEF6	7.03772	1.35295e-05	0.00203736
ENSG00000270225	RP11-475J5.4	-1.80467	1.32465e-05	0.00203736
ENSG00000229344	RP5-857K21.7	-1.7757	1.38452e-05	0.00205747
ENSG00000213553	RPLP0P6	-1.0562	1.42411e-05	0.00208882
ENSG00000118705	RPN2	1.34811	1.52044e-05	0.00220152
ENSG00000168389	MFSD2A	7.51715	1.58097e-05	0.00226019
ENSG00000230734	RPL10P3	-3.14849	1.6218e-05	0.00228957
ENSG00000140950	TLDC1	8.44667	1.64931e-05	0.00229967
ENSG00000244398	RP11-466H18.1	-2.20385	1.70183e-05	0.00233755
ENSG00000270230	RP11-475J5.11	-2.0054	1.71787e-05	0.00233755
ENSG00000124172	ATP5E	-1.25517	1.87854e-05	0.00252574
ENSG00000143995	MEIS1	6.83277	1.92071e-05	0.00254406
ENSG00000256338	RPL41P2	-1.85265	1.93722e-05	0.00254406
ENSG00000174165	ZDHHC24	6.75149	2.03266e-05	0.00257942
ENSG00000197622	CDC42SE1	6.70423	2.0203e-05	0.00257942
ENSG00000231940	RPS7P3	-1.755	1.98913e-05	0.00257942
ENSG00000271043	MTRNR2L2	-1.53348	2.12134e-05	0.00266204
ENSG00000103351	CLUAP1	6.43014	2.20769e-05	0.00271018
ENSG00000238227	C9orf69	3.88651	2.19654e-05	0.00271018
ENSG00000120696	KBTBD7	8.81592	2.47856e-05	0.00300999
ENSG00000135372	NAT10	5.06784	2.58387e-05	0.00310449
ENSG00000229604	MTATP8P2	-2.61972	2.62441e-05	0.00312001
ENSG00000261061	RP11-303E16.2	5.65394	2.9065e-05	0.00341938
ENSG00000229119	CTB-63M22.1	-2.29772	3.00431e-05	0.00349801
ENSG00000171700	RGS19	8.01307	3.07309e-05	0.00354158
ENSG00000180198	RCC1	5.51243	3.10901e-05	0.00354679
ENSG00000137491	SLCO2B1	7.1753	3.50661e-05	0.003667
ENSG00000142945	KIF2C	7.77121	3.42247e-05	0.003667
ENSG00000145779	TNFAIP8	7.33772	3.50649e-05	0.003667
ENSG00000166598	HSP90B1	1.24169	3.48031e-05	0.003667
ENSG00000176714	CCDC121	7.26829	3.37017e-05	0.003667
ENSG00000203875	SNHG5	-1.84617	3.35956e-05	0.003667
ENSG00000223803	RPS20P14	-1.87548	3.41951e-05	0.003667
ENSG00000232112	TMA7	-1.23092	3.38329e-05	0.003667
ENSG00000255823	MTRNR2L8	-1.48585	3.39775e-05	0.003667
ENSG00000164124	TMEM144	5.30461	3.58403e-05	0.00371358
ENSG00000216775	RP1-152L7.5	7.70757	3.73464e-05	0.00383445
ENSG00000105963	ADAP1	5.98061	3.83691e-05	0.00390397
ENSG00000263266	RPS7P1	-1.54161	3.91471e-05	0.00394757
ENSG00000159216	RUNX1	5.37589	4.15236e-05	0.00415015
ENSG00000234869	RP3-439F8.1	-6.09846	4.20035e-05	0.00416129
ENSG00000115239	GPR75-ASB3	-4.1289	4.7645e-05	0.00463881
ENSG00000187140	FOXD3	2.6487	4.75561e-05	0.00463881
ENSG00000213741	RPS29	-1.53161	5.0477e-05	0.00487254
ENSG00000143870	PDIA6	2.4946	5.14335e-05	0.0049228
ENSG00000180739	S1PR5	7.6347	5.31507e-05	0.00504441
ENSG00000184857	TMEM186	7.52905	5.63191e-05	0.00530057
ENSG00000152620	NADK2	6.31654	5.79749e-05	0.00536718
ENSG00000168938	PPIC	4.28376	5.79773e-05	0.00536718
ENSG00000136943	CTSV	5.00293	6.39767e-05	0.00587442
ENSG00000130830	MPP1	5.66002	6.50331e-05	0.00592326
ENSG00000064961	HMG20B	1.47424	6.89214e-05	0.00618991
ENSG00000247516	MIR4458HG	-2.73889	6.90569e-05	0.00618991
ENSG00000234287	RP11-761N21.2	-1.87482	7.03026e-05	0.00625195
ENSG00000024526	DEPDC1	7.7568	7.17913e-05	0.00633446
ENSG00000154127	UBASH3B	6.53534	7.34688e-05	0.00643222
ENSG00000228474	OST4	-1.28789	7.5474e-05	0.00655695
ENSG00000100628	ASB2	7.69175	7.92247e-05	0.00661749
ENSG00000126067	PSMB2	1.35693	7.96772e-05	0.00661749
ENSG00000155660	PDIA4	2.48762	7.80437e-05	0.00661749
ENSG00000213261	EEF1B2P6	-1.96284	7.91042e-05	0.00661749
ENSG00000245910	SNHG6	-1.68009	7.82275e-05	0.00661749
ENSG00000270124	RP11-118F19.1	7.70126	7.96864e-05	0.00661749
ENSG00000235776	AC000089.3	-2.16643	8.07812e-05	0.00665943
ENSG00000167173	C15orf39	4.73919	8.68632e-05	0.00710893
ENSG00000213442	RPL18AP3	-1.36268	8.83724e-05	0.00718042
ENSG00000087253	LPCAT2	3.04554	9.17354e-05	0.00732629
ENSG00000225200	AB019441.29	-2.0438	9.21138e-05	0.00732629
ENSG00000231500	RPS18	-1.23587	9.08549e-05	0.00732629
ENSG00000141759	TXNL4A	-1.24194	9.59403e-05	0.00755607
ENSG00000219274	RPS20P2	-1.9256	9.68898e-05	0.00755607
ENSG00000239559	RPL37P2	-1.90639	9.70099e-05	0.00755607
ENSG00000095485	CWF19L1	5.00011	0.000101267	0.0078336
ENSG00000134318	ROCK2	2.62473	0.000103453	0.00794827
ENSG00000204576	PRR3	6.70045	0.000104296	0.0079589
ENSG00000165568	AKR1E2	6.88031	0.000105583	0.00800304
ENSG00000173548	SNX33	5.96326	0.000107767	0.00811413
ENSG00000019582	CD74	1.7554	0.000108533	0.00811457
ENSG00000163584	RPL22L1	-2.15698	0.00010921	0.00811457
ENSG00000122863	CHST3	6.94411	0.00011394	0.0081964
ENSG00000133112	TPT1	-1.51208	0.00011233	0.0081964
ENSG00000182899	RPL35A	-0.991194	0.0001135	0.0081964
ENSG00000226532	RP5-1052M9.1	-3.01343	0.000111485	0.0081964
ENSG00000227615	RP11-864N7.2	-1.76983	0.000112761	0.0081964
ENSG00000148842	CNNM2	5.74288	0.000118423	0.00846497
ENSG00000123349	PFDN5	-1.01997	0.000121725	0.00853886
ENSG00000145331	TRMT10A	6.94898	0.000121624	0.00853886
ENSG00000183751	TBL3	5.59138	0.000120926	0.00853886
ENSG00000167468	GPX4	-1.1396	0.000124081	0.00865044
ENSG00000160961	ZNF333	5.759	0.000126554	0.00872821
ENSG00000250132	RP11-359B12.2	7.03406	0.000126742	0.00872821
ENSG00000269028	MTRNR2L12	-1.28384	0.000130293	0.00891839
ENSG00000096060	FKBP5	-7.8856	0.000131581	0.00895227
ENSG00000145945	FAM50B	6.75802	0.000135393	0.00915645
ENSG00000112306	RPS12	-1.27391	0.00014255	0.00958312
ENSG00000158526	TSR2	3.91453	0.00014505	0.00967133
ENSG00000177042	TMEM80	7.48219	0.000145575	0.00967133
ENSG00000099326	MZF1	-8.15848	0.0001481	0.00977956
ENSG00000242060	RPS3AP49	-2.88403	0.000148936	0.00977956
ENSG00000109743	BST1	7.39297	0.000153474	0.0100063
ENSG00000172201	ID4	-5.60866	0.000154161	0.0100063
ENSG00000106591	MRPL32	1.08794	0.00015544	0.0100317
ENSG00000224631	RP11-51O6.1	-1.62743	0.000161496	0.010324
ENSG00000240231	RPS27P29	-2.0973	0.000161799	0.010324
ENSG00000233913	CTC-575D19.1	-1.49106	0.000168766	0.0107081
ENSG00000118507	AKAP7	6.93549	0.000171572	0.0108253
ENSG00000143224	PPOX	5.4138	0.000179199	0.0111804
ENSG00000156482	RPL30	-1.22494	0.000178455	0.0111804
ENSG00000198744	RP5-857K21.11	-1.21952	0.000180169	0.0111804
ENSG00000110955	ATP5B	1.22373	0.000183383	0.0113176
ENSG00000136842	TMOD1	6.47209	0.000185036	0.0113576
ENSG00000267279	RP11-879F14.2	6.89388	0.00019281	0.0117708
ENSG00000213626	LBH	5.19912	0.00019512	0.0118478
ENSG00000137801	THBS1	2.67918	0.000196889	0.0118912
ENSG00000196588	MKL1	6.49987	0.000202026	0.0121366
ENSG00000175879	HOXD8	6.3051	0.00020739	0.0123277
ENSG00000279483	RPL41	-1.62308	0.000206581	0.0123277
ENSG00000162244	RPL29	-0.88408	0.000211673	0.0125164
ENSG00000247627	MTND4P12	-1.55073	0.00021377	0.0125746
ENSG00000080986	NDC80	5.8206	0.000218762	0.0128015
ENSG00000163932	PRKCD	2.40175	0.00022224	0.012938
ENSG00000135476	ESPL1	7.16697	0.00022519	0.0130425
ENSG00000197461	PDGFA	3.13341	0.000229628	0.0132317
ENSG00000159788	RGS12	-5.39762	0.000235121	0.0134114
ENSG00000196683	TOMM7	-0.945608	0.000234643	0.0134114
ENSG00000129195	FAM64A	7.32599	0.000238149	0.0134483
ENSG00000139531	SUOX	6.41502	0.000237371	0.0134483
ENSG00000176014	TUBB6	4.12702	0.000239511	0.0134579
ENSG00000138794	CASP6	7.57578	0.00024377	0.0136294
ENSG00000166136	NDUFB8	-0.882641	0.000245626	0.0136655
ENSG00000152049	KCNE4	4.00494	0.000254959	0.0141152
ENSG00000184009	ACTG1	1.08281	0.000257978	0.0142127
ENSG00000111224	PARP11	6.75134	0.000261003	0.0143096
ENSG00000148773	MKI67	5.24537	0.000269836	0.0147223
ENSG00000228929	RPS13P2	-1.67165	0.000274867	0.0148533
ENSG00000237973	RP5-857K21.6	-1.53509	0.000274281	0.0148533
ENSG00000115827	DCAF17	5.09165	0.000280301	0.014921
ENSG00000132432	SEC61G	-1.00479	0.000282436	0.014921
ENSG00000144481	TRPM8	6.93952	0.000282724	0.014921
ENSG00000232346	SC22CB-1E7.1	-1.41837	0.000278719	0.014921
ENSG00000238103	RPL9P7	-1.86786	0.000282086	0.014921
ENSG00000072694	FCGR2B	7.48547	0.000288182	0.0150682
ENSG00000121417	ZNF211	8.5155	0.000287792	0.0150682
ENSG00000111206	FOXM1	6.43908	0.000293281	0.0152641
ENSG00000227081	RP11-543P15.1	-2.15856	0.000294786	0.0152721
ENSG00000103066	PLA2G15	5.99548	0.000315961	0.016172
ENSG00000113070	HBEGF	7.64795	0.000317885	0.016172
ENSG00000229391	HLA-DRB6	4.36976	0.0003173	0.016172
ENSG00000238172	RPS2P35	-3.36085	0.000315699	0.016172
ENSG00000075426	FOSL2	-6.04666	0.000323802	0.0163566
ENSG00000171517	LPAR3	6.17066	0.000324409	0.0163566
ENSG00000005075	POLR2J	-0.991147	0.000341445	0.0166219
ENSG00000075624	ACTB	1.40603	0.000332526	0.0166219
ENSG00000099194	SCD	-1.86091	0.000339884	0.0166219
ENSG00000140332	TLE3	3.43545	0.000341353	0.0166219
ENSG00000142534	RPS11	-1.12746	0.000337481	0.0166219
ENSG00000179091	CYC1	1.42117	0.000336232	0.0166219
ENSG00000185641	CTD-2287O16.1	-1.78464	0.000335392	0.0166219
ENSG00000204525	HLA-C	1.83568	0.000333428	0.0166219
ENSG00000233762	AC007969.5	-1.47911	0.000346131	0.0167777
ENSG00000137809	ITGA11	6.17559	0.000348264	0.0168089
ENSG00000128595	CALU	1.20729	0.000359917	0.0171803
ENSG00000175183	CSRP2	1.60644	0.000360522	0.0171803
ENSG00000181019	NQO1	1.55802	0.000359525	0.0171803
ENSG00000243964	RP11-16F15.1	-1.58736	0.000364435	0.0172938
ENSG00000173915	USMG5	-0.951494	0.000370019	0.0174854
ENSG00000130770	ATPIF1	-0.89615	0.000375249	0.0176586
ENSG00000175701	LINC00116	1.46335	0.000381066	0.0178579
ENSG00000225475	RP11-377K22.2	-2.48942	0.000388237	0.0181188
ENSG00000100146	SOX10	1.13832	0.000396762	0.0183649
ENSG00000101574	METTL4	4.31881	0.000395396	0.0183649
ENSG00000185760	KCNQ5	-1.8731	0.000402201	0.0185407
ENSG00000006695	COX10	4.45342	0.00041306	0.0189502
ENSG00000198034	RPS4X	-1.3068	0.000414695	0.0189502
ENSG00000223361	FTH1P10	-1.85448	0.000416119	0.0189502
ENSG00000140511	HAPLN3	5.50304	0.000420406	0.0190685
ENSG00000126787	DLGAP5	6.67348	0.000427743	0.0193237
ENSG00000136942	RPL35	-0.846745	0.000435052	0.0195237
ENSG00000234618	RPSAP9	-2.08669	0.000435626	0.0195237
ENSG00000225178	RPSAP56	-1.47285	0.000440978	0.0196854
ENSG00000100139	MICALL1	4.65683	0.000462527	0.020566
ENSG00000166794	PPIB	1.36444	0.000467218	0.0206932
ENSG00000092036	HAUS4	6.57855	0.000470185	0.0207432
ENSG00000189369	GSPT2	5.94678	0.000474337	0.020845
ENSG00000061273	HDAC7	5.98693	0.00049187	0.0215317
ENSG00000105372	RPS19	-1.11164	0.000514004	0.0219893
ENSG00000116198	CEP104	4.18001	0.000509737	0.0219893
ENSG00000150687	PRSS23	2.27752	0.000513411	0.0219893
ENSG00000160209	PDXK	2.437	0.000508988	0.0219893
ENSG00000239470	RP11-16F15.2	-2.48179	0.000506349	0.0219893
ENSG00000278535	DHRS11	5.12218	0.000513268	0.0219893
ENSG00000128908	INO80	4.10785	0.000523146	0.0222959
ENSG00000223865	HLA-DPB1	4.46074	0.000526969	0.0223432
ENSG00000226360	RPL10AP6	-2.04621	0.000528213	0.0223432
ENSG00000114200	BCHE	2.98964	0.000534708	0.0223666
ENSG00000215030	RPL13P12	-1.33485	0.000534058	0.0223666
ENSG00000272085	RP11-542A14.2	-2.45896	0.000534035	0.0223666
ENSG00000148459	PDSS1	6.45143	0.000542708	0.0226175
ENSG00000170515	PA2G4	2.15113	0.000545814	0.0226633
ENSG00000220842	RP11-572P18.1	-1.44711	0.000569475	0.0234732
ENSG00000267541	RP11-380M21.2	-1.51948	0.000569297	0.0234732
ENSG00000205871	RPS3AP47	-2.03387	0.000574635	0.0235997
ENSG00000157368	IL34	7.70512	0.000579706	0.0237217
ENSG00000175592	FOSL1	4.39695	0.000583912	0.023791
ENSG00000179583	CIITA	7.30151	0.000585611	0.023791
ENSG00000103510	KAT8	5.46168	0.000588012	0.0238029
ENSG00000115414	FN1	0.939529	0.000592499	0.023834
ENSG00000142507	PSMB6	1.30946	0.000593	0.023834
ENSG00000167004	PDIA3	1.75627	0.000603774	0.0241809
ENSG00000011376	LARS2	6.72936	0.000613218	0.0244724
ENSG00000135919	SERPINE2	1.68727	0.00061728	0.0245477
ENSG00000136715	SAP130	4.46386	0.000637518	0.0251753
ENSG00000233597	RP11-343B5.1	-3.16726	0.00063618	0.0251753
ENSG00000111669	TPI1	1.3559	0.000645226	0.0253027
ENSG00000180423	HARBI1	6.97737	0.000643275	0.0253027
ENSG00000027001	MIPEP	4.25877	0.00065432	0.0255705
ENSG00000178449	COX14	-0.818635	0.000657516	0.0256068
ENSG00000216866	RPS2P55	-1.83752	0.000662075	0.0256958
ENSG00000171858	RPS21	-1.25165	0.000667291	0.0258095
ENSG00000220749	RPL21P28	-1.67446	0.000677659	0.0261211
ENSG00000158079	PTPDC1	5.96068	0.000683461	0.0261824
ENSG00000236439	RP11-175B9.3	-1.98484	0.000683886	0.0261824
ENSG00000104979	C19orf53	-0.788698	0.000694611	0.0264139
ENSG00000125386	FAM193A	-5.51899	0.000693573	0.0264139
ENSG00000034510	TMSB10	-0.963181	0.000703611	0.0264886
ENSG00000126091	ST3GAL3	-6.48711	0.000701362	0.0264886
ENSG00000138629	UBL7	2.25807	0.000699844	0.0264886
ENSG00000119977	TCTN3	3.12451	0.000714213	0.0267984
ENSG00000160213	CSTB	-1.21516	0.000721295	0.0269745
ENSG00000144713	RPL32	-1.02158	0.000747989	0.0278805
ENSG00000091513	TF	2.43178	0.000756266	0.0280963
ENSG00000132639	SNAP25	6.07407	0.000767475	0.028415
ENSG00000226608	FTLP3	-1.06436	0.000769878	0.028415
ENSG00000071564	TCF3	5.54392	0.000772926	0.0284346
ENSG00000100364	KIAA0930	1.64794	0.000792055	0.0288348
ENSG00000102524	TNFSF13B	6.47484	0.000795239	0.0288348
ENSG00000144381	HSPD1	1.24897	0.00079657	0.0288348
ENSG00000167658	EEF2	-1.39104	0.000794366	0.0288348
ENSG00000196154	S100A4	3.26946	0.000794255	0.0288348
ENSG00000068323	TFE3	6.30784	0.000813286	0.0292524
ENSG00000236824	BCYRN1	4.49053	0.000812305	0.0292524
ENSG00000090661	CERS4	5.58851	0.000822073	0.0294746
ENSG00000110446	SLC15A3	7.02242	0.00084518	0.030091
ENSG00000117114	LPHN2	3.94144	0.000846189	0.030091
ENSG00000172809	RPL38	-0.959567	0.000847259	0.030091
ENSG00000168028	RPSA	-1.16405	0.000856552	0.0302309
ENSG00000234268	AP000936.1	-1.88364	0.000855197	0.0302309
ENSG00000175137	SH3BP5L	-6.55771	0.000863051	0.0303654
ENSG00000116030	SUMO1	0.767846	0.000867615	0.0304312
ENSG00000136930	PSMB7	1.11432	0.000883579	0.0305172
ENSG00000142676	RPL11	-1.16659	0.000883382	0.0305172
ENSG00000170779	CDCA4	4.2739	0.000875132	0.0305172
ENSG00000198931	APRT	0.949993	0.000877549	0.0305172
ENSG00000276600	RAB7B	7.47401	0.000878583	0.0305172
ENSG00000103876	FAH	2.33036	0.000888749	0.0306022
ENSG00000231925	TAPBP	1.41106	0.000903737	0.0310237
ENSG00000230076	AC016708.2	-2.05032	0.00091394	0.0311132
ENSG00000230629	RPS23P8	-1.7464	0.000912693	0.0311132
ENSG00000248527	MTATP6P1	-1.76855	0.000914608	0.0311132
ENSG00000106588	PSMA2	1.77582	0.000917986	0.0311176
ENSG00000108298	RPL19	-0.805957	0.000920249	0.0311176
ENSG00000126856	PRDM7	7.59474	0.000923885	0.0311403
ENSG00000162836	ACP6	3.84009	0.000926432	0.0311403
ENSG00000177600	RPLP2	-0.937915	0.000945745	0.0316773
ENSG00000243071	RP11-613M5.2	-1.92838	0.000948018	0.0316773
ENSG00000250321	RP11-478C6.4	-2.01398	0.000954826	0.0318106
ENSG00000188895	MSL1	-2.92475	0.000958839	0.0318504
ENSG00000178035	IMPDH2	2.3856	0.000963592	0.0319144
ENSG00000146701	MDH2	1.42545	0.000980206	0.0322643
ENSG00000165617	DACT1	4.99425	0.000982726	0.0322643
ENSG00000178075	GRAMD1C	4.19628	0.000979018	0.0322643
ENSG00000110104	CCDC86	7.24125	0.000986587	0.0322971
ENSG00000174898	CATSPERD	-1.52705	0.000995767	0.0324098
ENSG00000176046	NUPR1	-3.27579	0.000995403	0.0324098
ENSG00000157601	MX1	6.59005	0.00102713	0.0332785
ENSG00000173511	VEGFB	-2.11339	0.00102835	0.0332785
ENSG00000079215	SLC1A3	5.99071	0.00105106	0.033533
ENSG00000130522	JUND	-1.98788	0.00104853	0.033533
ENSG00000132326	PER2	4.20315	0.00104782	0.033533
ENSG00000172936	MYD88	5.21218	0.00104959	0.033533
ENSG00000188846	RPL14	-1.0712	0.0010409	0.033533
ENSG00000044574	HSPA5	1.75573	0.00105516	0.033569
ENSG00000225972	MTND1P23	-1.60326	0.00105842	0.0335782
ENSG00000183648	NDUFB1	-1.13272	0.00106645	0.0337379
ENSG00000213598	RP11-112J1.1	-1.67788	0.00110396	0.0348273
ENSG00000071082	RPL31	-1.51855	0.00110748	0.034841
ENSG00000186432	KPNA4	-1.4515	0.00112244	0.0352134
ENSG00000178464	CTD-2192J16.15	-1.32494	0.00112561	0.0352152
ENSG00000213123	TCTEX1D2	2.44765	0.00113529	0.0354197
ENSG00000197756	RPL37A	-1.4279	0.00115207	0.0358442
ENSG00000103550	KNOP1	5.66713	0.00120013	0.0371503
ENSG00000234742	AC144530.1	-1.96831	0.00120062	0.0371503
ENSG00000178999	AURKB	4.93917	0.00120449	0.0371681
ENSG00000277791	PSMB3	1.45501	0.00123939	0.0381409
ENSG00000099331	MYO9B	-3.57472	0.00127166	0.0387998
ENSG00000132967	HMGB1P5	1.71403	0.00126477	0.0387998
ENSG00000213585	VDAC1	1.2698	0.0012742	0.0387998
ENSG00000244313	RP11-425L10.1	-1.56731	0.00127455	0.0387998
ENSG00000121743	GJA3	4.91489	0.00128223	0.0388024
ENSG00000140470	ADAMTS17	6.70326	0.00128494	0.0388024
ENSG00000214535	RPS15AP1	-1.62087	0.00128154	0.0388024
ENSG00000274956	UG0898H09	6.93576	0.00129626	0.0390398
ENSG00000103037	SETD6	5.47631	0.00131182	0.0394034
ENSG00000117724	CENPF	3.89212	0.00131578	0.0394125
ENSG00000183298	RP11-556K13.1	-1.85678	0.0013191	0.0394125
ENSG00000105193	RPS16	-1.03267	0.00132978	0.0395224
ENSG00000145592	RPL37	-1.20092	0.00132771	0.0395224
ENSG00000130066	SAT1	-1.88681	0.00133634	0.0396132
ENSG00000100243	CYB5R3	1.69218	0.001362	0.0400949
ENSG00000115484	CCT4	1.2181	0.00136069	0.0400949
ENSG00000260423	RP13-735L24.1	-1.25138	0.00136324	0.0400949
ENSG00000177954	RPS27	-1.5495	0.0013694	0.0401714
ENSG00000167772	ANGPTL4	3.83	0.00139088	0.0406959
ENSG00000083845	RPS5	-0.975087	0.00144181	0.0419686
ENSG00000146858	ZC3HAV1L	6.24515	0.00144134	0.0419686
ENSG00000160991	ORAI2	-4.09156	0.00144932	0.0420788
ENSG00000111907	TPD52L1	-4.49528	0.00145505	0.0421369
ENSG00000161551	ZNF577	-6.19396	0.0014609	0.0421978
ENSG00000152926	ZNF117	6.51552	0.00147421	0.0424739
ENSG00000136122	BORA	7.04076	0.00150253	0.04307
ENSG00000162496	DHRS3	1.85907	0.00150195	0.04307
ENSG00000231747	AC079922.2	-1.99298	0.00152127	0.043387
ENSG00000244245	RP11-120B7.1	-2.39606	0.00152035	0.043387
ENSG00000063601	MTMR1	-6.22655	0.00155455	0.0441132
ENSG00000184517	ZFP1	5.51249	0.00155404	0.0441132
ENSG00000269293	ZSCAN16-AS1	-2.15257	0.00156377	0.0442636
ENSG00000135924	DNAJB2	-3.67427	0.00156887	0.0442972
ENSG00000073150	PANX2	4.25263	0.00157946	0.0444849
ENSG00000149930	TAOK2	4.80702	0.00158407	0.0445038
ENSG00000103363	TCEB2	-0.757613	0.0015968	0.0447501
ENSG00000124641	MED20	4.51275	0.00161644	0.0451501
ENSG00000164587	RPS14	-0.797249	0.00161907	0.0451501
ENSG00000184110	EIF3C	3.12016	0.00164136	0.0455597
ENSG00000255494	LINC00681	6.17961	0.00164183	0.0455597
ENSG00000168781	PPIP5K1	5.89961	0.00171956	0.0473677
ENSG00000174177	CTU2	4.19352	0.0017182	0.0473677
ENSG00000184260	HIST2H2AC	5.54072	0.00171397	0.0473677
ENSG00000131469	RPL27	-1.02108	0.00173485	0.0474415
ENSG00000143947	RPS27A	-1.13472	0.00173379	0.0474415
ENSG00000167191	GPRC5B	-5.32991	0.00172962	0.0474415
ENSG00000115233	PSMD14	1.37501	0.00176132	0.0479334
ENSG00000220793	RPL21P119	-2.0892	0.00176105	0.0479334
ENSG00000230979	AC079250.1	-1.08351	0.00178716	0.0485197
ENSG00000167930	ITFG3	3.61897	0.00179704	0.0486709
ENSG00000117597	DIEXF	3.19741	0.00180678	0.0488176
ENSG00000235552	RPL6P27	-1.56124	0.00182471	0.0491843
ENSG00000182858	ALG12	6.36059	0.00183373	0.0493099
ENSG00000022277	RTFDC1	1.02127	0.00184169	0.0494062
ENSG00000125149	C16orf70	5.73938	0.00186044	0.0497909
